# Supplementary material for: Retail-Level Microbiomes of Organic and Conventional Fresh Produce: A Multi-Kingdom Analysis of Amoeba-Associated Bacterial Viability
Source: Foods. 2026 Jun 20;15(12):2230. doi: 10.3390/foods15122230 (PMC13297928; doi:10.3390/foods15122230)
Supplement: Supplementary file 1 [file foods-15-02230-s001.zip]

Archive with 1 entries (1 files):
- foods-4340692-supplementary.pdf
